# Supplementary material for: The combination effect of meropenem/sulbactam/polymyxin-B on the pharmacodynamic parameters for mutant selection windows against carbapenem-resistant Acinetobacter baumannii
Source: Front Microbiol. 2022 Nov 22;13:1024702. doi: 10.3389/fmicb.2022.1024702 (PMC9723340; doi:10.3389/fmicb.2022.1024702)
Supplement: Supplementary file 1 [file Data_Sheet_1.XLSX]

## Sheet: Sheet1
Strains	A	C	E	F	G	2	12	13	20	21	22
Streptogramin b	msr(E)	msr(E)	msr(E)	msr(E)	msr(E)	msr(E)		msr(E)	msr(E)	msr(E)	msr(E)
Fluoroquinolone	aac(6')-Ib-cr					aac(6")-b-cr		aac(6')-lb-cr	aac(6')-lb-cr		aac(6')-lb-cr
Tetracycline	tet(B)	tet(B)	tet(B)	tet(B)	tet(B)		tet(B)	tet(B)	tet(B)	tet(B)
Folate pathway antagonist	sul1		sul2	sul2	sul2	sul1	sul2	sul1	sul1	sul2	sul1
							sul1
Aminoglycoside	aadA1	aph(3")-lb	armA	armA	aph(3')-la	aadA1	aph(3")-b	armA	aph(3")-lb	aph(3")-lb	armA
	aac(6')-Ib-cr	aph(6)-ld	aph(3")-Ib	aph(6)-ld	aph(6)-ld	aac(3)-la	aph(3")-lb	aac(6)-lb3	armA	armA	aadA1
	aph(3'')-Ib	armA	aph(3")-Ib	aph(3")-lb	armA	aph(3)-la	aph(3')-la	aac(6")-lb-cr	aadA1	aph(3")-b	aac(6")-lb3
	aac(6')-Ib3		aph(3")-Ib	aph(3')-la	aph(3")-lb	aac(6)-lb-cr	aph(6)-ld	aph(3")-lb	aph(6)-ld	aph(6)-ld	aac(6")-b-cr
	aph(6)-ld		aph(3")-Ib			aac(6)-lb3	aph(3")-b	aph(6)-ld	aph(3')-la		aac(3)-1
	aph(3')-la		aph(6)-ld			armA			aph(3")-b		aph(3')-la
	aph(3")-b								aac(6')-b-cr
	armA								aac(6")-lb3
Macrolide	msr(E)	mph(E)	msr(E)	msr(E)	mph(E)	msr(E)		msr(E)	mph(E)	msr(E)	msr(E)
	mph(E)	msr(E)	mph(E)	mph(E)	msr(E)	mph(E)		mph(E)	msr(E)	mph(E)	mph(E)
Aminocyclitol	aadA1					aadA1		aadA1	aadA1		aadA1
Under_development	aac(6')-Ib-cr					aac(6')-lb-cr		aac(6')-lb-cr	aac(6')-lb-cr		aac(6')-lb-cr
Phenicol	catB8					catB8		catB8	catB8		catB8
Beta-lactam	blaOXA-66	blaTEM-1D	blaOXA-23	blaTEM-1D	blaOXA-66	blaADC-25	blaOXA-66	blaOXA-23	blaOXA-23	blaADC-25	blaOXA-23
	blaTEM-1D	blaADC-25	blaADC-25	blaOXA-66	blaADC-25	blaoXA-23	blaOXA-23	blaOXA-66	blaOXA-66	blaOXA-66	blaTEM-1D
	blaADC-25	blaOXA-66	blaTEM-1D	blaADC-25	blaTEM-1D	blaTEM-1D	blaTEM-1D	blaADC-25	blaADC-25	blaOXA-23	blaOXA-66
	blaOXA-23	blaOXA-23	blaOXA-66	blaOXA-23	blaOXA-23	blaOXA-66	blaADC-25	blaTEM-1D			blaADC-25
Quaternary ammonium compounds	qacE					qасE		qаcE	qасE		qасE
